# Supplementary material for: A network-based conditional genetic association analysis of the human metabolome
Source: Gigascience. 2018 Nov 29;7(12):giy137. doi: 10.1093/gigascience/giy137 (PMC6287100; doi:10.1093/gigascience/giy137)
Supplement: Supplemental Files [file giy137_supplemental_files.zip]

Archive with 6 entries (6 files):
- Supplementary Figures.docx
- Supplementary Note 1.docx
- Supplementary Note 2.docx
- Supplementary Table 1.xlsx
- Supplementary Table 2.xlsx
- Supplementary Table 3.docx
