# Supplementary material for: A network-based conditional genetic association analysis of the human metabolome
Source: Gigascience. 2018 Nov 29;7(12):giy137. doi: 10.1093/gigascience/giy137 (PMC6287100; doi:10.1093/gigascience/giy137)
Supplement: Supplemental Files [file giy137_supplemental_files.zip › Supplementary Table 1.xlsx]

## Sheet: Legend for ST 1A&1B
Legend for Supplementary Table 1A and 1B.
	Label	Description
	SNP	top SNP in locus
	trait	Lead trait
	False Positive?	Was this locus considered as False Positive? If yes it wasn’t use for Wilcox Test and Figures.
	Class	Biochemical class of the lead trait
	Gene	Depicted gene
	locus	Locus index
	Chromosome
	Position
	A1	Effective allele
	A2	Reference allele
	freq	Frequency of effective allele
	proper_info	Imputation quality (info metric)
uGAS	uGAS_b	Beta
	uGAS_se	Standard error of beta
	uGAS_p	P-value not GC corrected
	uGAS_p_GC	P-value GC corrected
BN-cGAS	bdGAS_b	Beta
	bdGAS_se	Standard error of beta
	bdGAS_p	P-value not GC corrected
	bdGAS_p_GC	P-value GC corrected
	noise_comp	Noise component for log-ratio of T2 statisitcs for cGAS and uGAS
	pleiotropic_comp	Pleiotropic component for log-ratio of T2 statisitcs for cGAS and uGAS
GGM-cGAS	cGAS_b	Beta
	cGAS_se	Standard error of beta
	cGAS_p	P-value not GC corrected
	cGAS_p_GC	P-value GC corrected
	noise_comp	Noise component for log-ratio of T2 statisitcs for cGAS and uGAS
	pleiotropic_comp	Pleiotropic component for log-ratio of T2 statisitcs for cGAS and uGAS
T2 values	minup	Minimal uGAS p-value in locus among all traits
	minup_t	Trait with minimal uGAS p-value in locus
	minbdp	Minimal BN-cGAS p-value in locus among all traits
	minbdp_t	Trait with minimal BN-cGAS p-value in locus
	mincp	Minimal GGM-cGAS p-value in locus among all traits
	mincp_t	Trait with minimal GGM-cGAS p-value in locus
	uChi2	T2 value for minup
	bdChi2	T2 value for mindbp
	cChi2	T2 value for mincp
	bd_cvrts	Covariates for BN-cGAS
	c_cvrts	Covariates for GGM-cGAS
	Noise component diffrence	Different between noise components for GGM-cGAS and BN-cGAS
	Pleiotropic component diffrence	Different between pleiotropic components for GGM-cGAS and BN-cGAS
	Ratio bdChi2_uChi2	Ratio of T2 statistics for bd_cGAS and uGAS
	Ratio GGMChi2_uChi2	Ratio of T2 statistics for GGM_cGAS and uGAS
	Yellow collor corresponds to false positive loci (see main text for details)

## Sheet: ST 1A
Supplementary Table 1A. Extended table of the SNP-trait pairs found by BN-cGAS or uGAS.
												uGAS				BN-cGAS							GGM-cGAS					T2 value
SNP	trait	False Positive?	Class	Gene	locus	Chromosome	Position	A1	A2	freq	proper_info	uGAS_b	uGAS_se	uGAS_p	uGAS_p_GC	bnGAS_b	bnGAS_se	bnGAS_p	bnGAS_p_GC	bnGAS_noise_comp	bnGAS_pleiotropic_comp	cGAS_b	cGAS_se	cGAS_p	cGAS_p_GC	cGAS_noise_comp	cGAS_pleiotropic_comp	minup_GC	minup_t	minbdp_GC	minbdp_t	mincp_GC	mincp_t	Noise_component_diffrence	uChi2	bdChi2	cChi2	Ratio_bdChi2_uChi2	Ratio_GGMChi2_uChi2	bd_cvrts	N_bd_cvrts	c_cvrts	N_c_cvrts
rs211718	C8	0	Acylcarnitines	ACADM	1	1	75879263	T	C	0.301009	1	-0.447217	0.0342789	6.65967e-39	6.34596e-39	-0.100801	0.0118795	2.15234e-17	4.44625e-17	0.920458	-1.29411	-0.0623797	0.0113938	4.37779e-08	5.12661e-08	0.956719	-1.71095	6.34596e-39	C8	4.06652e-42	C12	5.12661e-08	C8	0.0362609	170.305	184.929	29.6683	1.08587	0.174207	C10	1	C10;C10.1;C14.2;C4.1.DC...C6;C7.DC;lysoPC.a.C14.0;lysoPC.a.C17.0	7
rs211718	C12	0	Acylcarnitines	ACADM	1	1	75879263	T	C	0.301009	1	-0.0440631	0.0358406	0.218916	0.220668	0.195234	0.0142687	1.28993e-42	4.06652e-42	0.79998	1.29296	0.0473011	0.0109618	1.59549e-05	1.6083e-05	1.02899	0.0615927	6.34596e-39	C8	4.06652e-42	C12	5.12661e-08	C8	0.229006						C10;C12.DC;C14	3	C10;C10.1;C12.DC;C12.1;C14;C14.1;C14.2;C18;C18.1;C4.1.DC...C6;C7.DC;lysoPC.a.C14.0	12
rs8396	C10	0	Acylcarnitines	ETFDH	2	4	159850267	C	T	0.707338	1	0.259417	0.0366191	1.39858e-12	1.32341e-12	0.052582	0.0104484	4.83997e-07	5.07801e-07	1.08932	-1.38632	0.04464	0.0102238	1.26377e-05	1.22795e-05	1.10819	-1.52855	1.32341e-12	C10	5.07801e-07	C10	1.22795e-05	C10	0.0188737	50.2942	25.234	19.1193	0.501727	0.38015	C12;C8	2	C10.1;C12;C12.DC;C2;C3.DC...C4.OH;C7.DC;C8;C8.1	8
rs4862429	PC.ae.C42.5	0	Glycerophospholipids	ACSL1	3	4	186006834	T	C	0.313671	0.992262	0.0159999	0.0366319	0.662275	0.663341	-0.063902	0.00972661	5.03783e-11	7.01424e-11	1.1518	1.2028	-0.0559545	0.00782458	8.60745e-13	1.15365e-12	1.3408	1.08744	0.00041322	PC.ae.C44.5	7.01424e-11	PC.ae.C42.5	1.15365e-12	PC.ae.C42.5	0.189002	12.4714	42.515	50.5636	3.40899	4.05435	PC.ae.C40.5;PC.ae.C42.4;PC.ae.C44.5	3	PC.aa.C42.0;PC.aa.C42.2;PC.ae.C38.4;PC.ae.C38.6;PC.ae.C40.4;PC.ae.C40.5;PC.ae.C44.4;PC.ae.C44.5	8
rs7705189	PC.ae.C42.5	0	Glycerophospholipids	SLC22A4	4	5	131651257	G	A	0.467659	1	0.153225	0.0343638	8.23839e-06	8.83455e-06	0.0589428	0.00903789	6.94937e-11	9.6301e-11	1.16007	-0.829795	0.0399916	0.00733548	4.98623e-08	5.92431e-08	1.34135	-1.16672	4.0162e-11	C5	9.6301e-11	PC.ae.C42.5	6.90731e-10	C5	0.181278	56.1776	41.8952	40.2404	0.745762	0.716307	PC.ae.C40.5;PC.ae.C42.4;PC.ae.C44.5	3	PC.aa.C42.0;PC.aa.C42.2;PC.ae.C38.4;PC.ae.C38.6;PC.ae.C40.4;PC.ae.C40.5;PC.ae.C44.4;PC.ae.C44.5	8
rs419291	C5	0	Acylcarnitines	SLC22A4	4	5	131661254	T	C	0.382719	0.93575	0.261163	0.0346019	4.4318e-14	6.62109e-14	0.165104	0.0286824	8.59933e-09	1.40197e-08	0.162969	-0.39831	0.165214	0.0259065	1.80205e-10	2.24553e-10	0.251381	-0.397728	6.62109e-14	C5	1.40197e-08	C5	2.24553e-10	C5	0.0884128						C3	1	C3;C4;C5.1	3
rs9368564	PC.aa.C42.5	0	Glycerophospholipids	ELOVL2	5	6	11168269	G	A	0.245037	0.974248	-0.294505	0.0393615	7.31679e-14	4.63705e-14	-0.151244	0.0235213	1.27516e-10	1.06027e-10	0.447221	-0.578827	-0.185617	0.0207126	3.20161e-19	3.04466e-19	0.557673	-0.40095	4.63705e-14	PC.aa.C42.5	1.06027e-10	PC.aa.C42.5	3.04466e-19	PC.aa.C42.5	0.110452	56.878	41.707	80.4086	0.733272	1.4137	PC.aa.C40.5;PC.aa.C42.4;PC.aa.C42.6	3	PC.aa.C38.5;PC.aa.C40.3;PC.aa.C40.5;PC.aa.C42.4;PC.aa.C42.6;PC.ae.C42.0	6
rs12356193	C0	0	Acylcarnitines	SLC16A9	6	10	61083359	G	A	0.165598	0.935261	-0.507095	0.0459278	2.41983e-28	4.93087e-28	-0.41806	0.0422614	4.49836e-23	8.82752e-23	0.0722633	-0.1677	-0.274554	0.0338786	5.31606e-16	1.02991e-15	0.264301	-0.532924	4.93087e-28	C0	8.82752e-23	C0	1.02991e-15	C0	0.192037	120.494	96.5216	64.3724	0.801047	0.534236	C2	1	C2;C3;C5.1.DC	3
rs603424	lysoPC.a.C16.1	0	Glycerophospholipids	PKD2L1	7	10	102065469	A	G	0.800729	1	0.227535	0.0416272	4.60252e-08	4.83049e-08	0.210755	0.0309465	9.73992e-12	1.75908e-11	0.257533	-0.0665436	0.0787028	0.0136561	8.25411e-09	8.2627e-09	0.9681	-0.922118	4.83049e-08	lysoPC.a.C16.1	1.75908e-11	lysoPC.a.C16.1	9.32427e-14	C16.1	0.710567	29.7836	45.2221	55.5046	1.51835	1.86359	lysoPC.a.C16.0	1	PC.aa.C32.1;PC.aa.C34.1;PC.aa.C34.3;PC.aa.C36.5;PC.aa.C38.4;PC.ae.C38.0;lysoPC.a.C16.0;lysoPC.a.C18.0;lysoPC.a.C18.1	9
rs174547	lysoPC.a.C20.4	0	Glycerophospholipids	FADS1	8	11	61327359	C	T	0.700728	1	0.612987	0.0332583	7.40145e-76	2.11523e-75	0.664885	0.0239349	7.81313e-170	2.65032e-169	0.285737	0.0705911	0.0686339	0.0107763	1.90326e-10	2.08474e-10	0.978859	-1.90182	2.11523e-75	lysoPC.a.C20.4	2.65032e-169	lysoPC.a.C20.4	7.89565e-43	PC.ae.C44.4	0.693122	337.61	769.225	188.19	2.27844	0.557419	lysoPC.a.C20.3	1	C16.1;PC.aa.C36.1;PC.aa.C36.3;PC.aa.C38.3;PC.aa.C38.4;PC.ae.C36.5;PC.ae.C40.1;lysoPC.a.C18.1;lysoPC.a.C20.3	9
rs2066938	C4	0	Acylcarnitines	ACADS	9	12	119644998	G	A	0.269983	1	0.727694	0.0332488	3.50671e-106	1.06761e-104	0.724242	0.0313415	3.83856e-118	4.26439e-116	0.0513125	-0.0041298	0.712836	0.0240995	2.7941e-192	6.94989e-189	0.279536	-0.0179184	1.06761e-104	C4	4.26439e-116	C4	6.94989e-189	C4	0.228223	472.194	524.581	859.29	1.11094	1.81978	C2	1	C3;C5	2
rs10873201	PC.ae.C36.5	0	Glycerophospholipids	PLEKHH1	10	14	67036352	T	C	0.453089	0.937215	-0.258324	0.033939	2.71117e-14	6.33765e-14	-0.210316	0.0180321	1.95958e-31	5.72358e-31	0.549308	-0.178585	-0.0814676	0.0101274	8.67794e-16	4.78894e-15	1.0504	-1.00236	3.16269e-18	PC.ae.C32.2	5.72358e-31	PC.ae.C36.5	4.78894e-15	PC.ae.C36.5	0.501091	78.2185	133.908	62.5808	1.71197	0.800077	PC.ae.C36.4;PC.ae.C38.5	2	PC.aa.C36.0;PC.aa.C38.0;PC.ae.C32.1;PC.ae.C34.1;PC.ae.C34.3;PC.ae.C36.2;PC.ae.C36.3;PC.ae.C38.5;PC.ae.C38.6;lysoPC.a.C20.4	10
rs1077989	PC.ae.C32.2	0	Glycerophospholipids	PLEKHH1	10	14	67045575	C	A	0.462574	0.922379	-0.299946	0.0339273	9.49906e-19	9.22496e-19	-0.0643069	0.0158782	5.12147e-05	5.39226e-05	0.659497	-1.33757	-0.0505047	0.0156905	0.00128724	0.00135222	0.669826	-1.54742	9.22496e-19	PC.ae.C32.2	5.78548e-30	PC.ae.C36.5	2.5573e-15	PC.ae.C36.5	0.0103292						PC.ae.C30.2;PC.ae.C32.1;PC.ae.C34.2	3	PC.aa.C32.3;PC.aa.C40.3;PC.ae.C32.1;PC.ae.C34.2;PC.ae.C36.4;PC.ae.C38.6	6
rs4814176	PC.ae.C40.2	0	Glycerophospholipids	SPTLC3	11	20	12907398	T	C	0.363971	0.980643	0.241742	0.0348685	4.12063e-12	5.59617e-12	0.246081	0.0232032	2.81078e-26	1.27503e-25	0.353769	0.0154502	0.0856705	0.0138212	5.70154e-10	7.14721e-10	0.803772	-0.901044	5.59617e-12	PC.ae.C40.2	1.27503e-25	PC.ae.C40.2	7.14721e-10	PC.ae.C40.2	0.450004	47.4662	109.478	37.98	2.30645	0.80015	PC.ae.C38.2;PC.ae.C40.1;PC.ae.C40.3;PC.ae.C42.2	4	C9;PC.ae.C40.3;PC.ae.C42.2;SM..OH..C16.1;SM..OH..C24.1;SM.C16.0;SM.C18.1;SM.C24.0;SM.C24.1;SM.C26.1	10
rs4072096	C5.1.DC	1	Acylcarnitines	LOC646736	-	2	226744847	A	C	0.686491	0.66582	0.315413	0.0421903	7.66395e-14	9.4624e-14	0.290648	0.0347766	6.4015e-17	1.64456e-16	0.167852	-0.0710247	0.0920543	0.022244	3.49765e-05	4.05726e-05	0.555998	-1.06967	9.4624e-14	C5.1.DC	1.64456e-16	C5.1.DC	3.1379e-06	PC.aa.C26.0	0.388146	57.1733	67.9885	21.7303	1.18916	0.380078	C5.1	1	C0;C3.DC.M...C5.OH;C4.1.DC...C6;C5.M.DC;C6.1	5
rs2943644	C5.1.DC	1	Acylcarnitines	LOC646736	-	2	226754586	C	T	0.684097	0.665905	0.319519	0.0421002	3.21166e-14	3.99055e-14	0.289375	0.0347274	7.89901e-17	2.01809e-16	0.167223	-0.0860719	0.0920706	0.0222217	3.42373e-05	3.97285e-05	0.555015	-1.08075	3.99055e-14	C5.1.DC	2.01809e-16	C5.1.DC	4.59403e-06	PC.aa.C26.0	0.387792						C5.1	1	C0;C3.DC.M...C5.OH;C4.1.DC...C6;C5.M.DC;C6.1	5

## Sheet: ST 1B
Supplementary Table 1B. Extended table of the SNP-trait pairs found by BN-cGWAS or GGM-cGWAS.
												uGAS				BN-cGAS						GGM-cGAS						T2 values
SNP	trait	False Positive?	Class	Gene	locus	Chromosome	Position	A1	A2	freq	proper_info	uGAS_b	uGAS_se	uGAS_p	uGAS_p_GC	bnGAS_b	bnGAS_se	bnGAS_p	bnGAS_p_GC	bnGAS_noise_comp	bnGAS_pleiotropic_comp	cGAS_b	cGAS_se	cGAS_p	cGAS_p_GC	cGAS_noise_comp	cGAS_pleiotropic_comp	minup_GC	minup_t	minbdp_GC	minbdp_t	mincp_GC	mincp_t	Noise_component_diffrence	uChi2	bdChi2	cChi2	Ratio_bdChi2_uChi2	Ratio_GGMChi2_uChi2	bd_cvrts	N_bd_cvrts	c_cvrts	N_c_cvrts
rs211718	C12	0	Acylcarnitines	ACADM	1	1	75879263	T	C	0.301009	1	-0.0440631	0.0358406	0.218916	0.220668	0.195234	0.0142687	1.28993e-42	4.06652e-42	0.79998	1.29296	0.0473011	0.0109618	1.59549e-05	1.6083e-05	1.02899	0.0615927	6.34596e-39	C8	4.06652e-42	C12	5.12661e-08	C8	0.229006	170.305	184.929	29.6683	1.08587	0.174207	C10;C12.DC;C14	3	C10;C10.1;C12.DC;C12.1;C14;C14.1;C14.2;C18;C18.1;C4.1.DC...C6;C7.DC;lysoPC.a.C14.0	12
rs4862429	PC.ae.C42.5	0	Glycerophospholipids	ACSL1	2	4	186006834	T	C	0.313671	0.992262	0.0159999	0.0366319	0.662275	0.663341	-0.063902	0.00972661	5.03783e-11	7.01424e-11	1.1518	1.2028	-0.0559545	0.00782458	8.60745e-13	1.15365e-12	1.3408	1.08744	0.00041322	PC.ae.C44.5	7.01424e-11	PC.ae.C42.5	1.15365e-12	PC.ae.C42.5	0.189002	12.4714	42.515	50.5636	3.40899	4.05435	PC.ae.C40.5;PC.ae.C42.4;PC.ae.C44.5	3	PC.aa.C42.0;PC.aa.C42.2;PC.ae.C38.4;PC.ae.C38.6;PC.ae.C40.4;PC.ae.C40.5;PC.ae.C44.4;PC.ae.C44.5	8
rs7705189	PC.ae.C42.5	0	Glycerophospholipids	SLC22A4	3	5	131651257	G	A	0.467659	1	0.153225	0.0343638	8.23839e-06	8.83455e-06	0.0589428	0.00903789	6.94937e-11	9.6301e-11	1.16007	-0.829795	0.0399916	0.00733548	4.98623e-08	5.92431e-08	1.34135	-1.16672	4.0162e-11	C5	9.6301e-11	PC.ae.C42.5	6.90731e-10	C5	0.181278	55.9373	41.8952	42.1995	0.748966	0.754406	PC.ae.C40.5;PC.ae.C42.4;PC.ae.C44.5	3	PC.aa.C42.0;PC.aa.C42.2;PC.ae.C38.4;PC.ae.C38.6;PC.ae.C40.4;PC.ae.C40.5;PC.ae.C44.4;PC.ae.C44.5	8
rs270613	C5	0	Acylcarnitines	SLC22A4	3	5	131668482	A	G	0.605908	0.93952	-0.260133	0.0345394	5.01642e-14	7.48185e-14	-0.170634	0.0285841	2.37935e-09	4.0209e-09	0.16438	-0.366262	-0.168628	0.0258207	6.54558e-11	8.24232e-11	0.252693	-0.376533	7.48185e-14	C5	4.0209e-09	C5	8.24232e-11	C5	0.0883128						C3	1	C3;C4;C5.1	3
rs9393903	PC.aa.C42.5	0	Glycerophospholipids	ELOVL2	4	6	11150895	A	G	0.752525	1	0.28618	0.0387047	1.4256e-13	9.13026e-14	0.148097	0.0230542	1.32876e-10	1.10523e-10	0.450027	-0.572187	0.183857	0.0203078	1.38444e-19	1.31522e-19	0.560202	-0.384317	9.13026e-14	PC.aa.C42.5	1.10523e-10	PC.aa.C42.5	1.31522e-19	PC.aa.C42.5	0.110174	56.878	41.707	82.0674	0.733272	1.44287	PC.aa.C40.5;PC.aa.C42.4;PC.aa.C42.6	3	PC.aa.C38.5;PC.aa.C40.3;PC.aa.C40.5;PC.aa.C42.4;PC.aa.C42.6;PC.ae.C42.0	6
rs9368564	PC.aa.C42.5	0	Glycerophospholipids	ELOVL2	4	6	11168269	G	A	0.245037	0.974248	-0.294505	0.0393615	7.31679e-14	4.63705e-14	-0.151244	0.0235213	1.27516e-10	1.06027e-10	0.447221	-0.578827	-0.185617	0.0207126	3.20161e-19	3.04466e-19	0.557673	-0.40095	4.63705e-14	PC.aa.C42.5	1.06027e-10	PC.aa.C42.5	3.04466e-19	PC.aa.C42.5	0.110452						PC.aa.C40.5;PC.aa.C42.4;PC.aa.C42.6	3	PC.aa.C38.5;PC.aa.C40.3;PC.aa.C40.5;PC.aa.C42.4;PC.aa.C42.6;PC.ae.C42.0	6
rs12356193	C0	0	Acylcarnitines	SLC16A9	5	10	61083359	G	A	0.165598	0.935261	-0.507095	0.0459278	2.41983e-28	4.93087e-28	-0.41806	0.0422614	4.49836e-23	8.82752e-23	0.0722633	-0.1677	-0.274554	0.0338786	5.31606e-16	1.02991e-15	0.264301	-0.532924	4.93087e-28	C0	8.82752e-23	C0	1.02991e-15	C0	0.192037	120.494	96.5216	64.3724	0.801047	0.534236	C2	1	C2;C3;C5.1.DC	3
rs603424	lysoPC.a.C16.1	0	Acylcarnitines	PKD2L1	6	10	102065469	A	G	0.800729	1	0.227535	0.0416272	4.60252e-08	4.83049e-08	0.210755	0.0309465	9.73992e-12	1.75908e-11	0.257533	-0.0665436	0.0787028	0.0136561	8.25411e-09	8.2627e-09	0.9681	-0.922118	4.83049e-08	lysoPC.a.C16.1	1.75908e-11	lysoPC.a.C16.1	9.32427e-14	C16.1	0.710567	29.7836	45.2221	55.5046	1.51835	1.86359	lysoPC.a.C16.0	1	PC.aa.C32.1;PC.aa.C34.1;PC.aa.C34.3;PC.aa.C36.5;PC.aa.C38.4;PC.ae.C38.0;lysoPC.a.C16.0;lysoPC.a.C18.0;lysoPC.a.C18.1	9
rs603424	C16.1	0	Acylcarnitines	PKD2L1	6	10	102065469	A	G	0.800729	1	0.163749	0.0418621	9.16759e-05	8.99578e-05	0.110442	0.0211599	1.79495e-07	1.69817e-07	0.592614	-0.342087	0.137407	0.0184318	8.99563e-14	9.32427e-14	0.712507	-0.152342	4.83049e-08	lysoPC.a.C16.1	1.75908e-11	lysoPC.a.C16.1	9.32427e-14	C16.1	0.119892						C14.1;C18.1	2	C12.1;C14;C14.1;C16;C18.1;PC.ae.C30.2;lysoPC.a.C18.0;lysoPC.a.C20.4;lysoPC.a.C26.1	9
rs174547	lysoPC.a.C20.4	0	Glycerophospholipids	FADS1	7	11	61327359	C	T	0.700728	1	0.612987	0.0332583	7.40145e-76	2.11523e-75	0.664885	0.0239349	7.81313e-170	2.65032e-169	0.285737	0.0705911	0.0686339	0.0107763	1.90326e-10	2.08474e-10	0.978859	-1.90182	2.11523e-75	lysoPC.a.C20.4	2.65032e-169	lysoPC.a.C20.4	7.89565e-43	PC.ae.C44.4	0.693122	337.61	769.225	214.897	2.27844	0.636523	lysoPC.a.C20.3	1	C16.1;PC.aa.C36.1;PC.aa.C36.3;PC.aa.C38.3;PC.aa.C38.4;PC.ae.C36.5;PC.ae.C40.1;lysoPC.a.C18.1;lysoPC.a.C20.3	9
rs174556	PC.ae.C44.4	0	Glycerophospholipids	FADS1	7	11	61337211	T	C	0.267237	0.994914	0.0919748	0.0379791	0.0154474	0.0160887	0.24053	0.0151614	1.11374e-56	2.1053e-56	0.797613	0.835	0.212363	0.0144529	7.09377e-49	1.1738e-48	0.839183	0.726822	1.33894e-72	lysoPC.a.C20.4	3.2395e-164	lysoPC.a.C20.4	1.1738e-48	PC.ae.C44.4	0.0415701						PC.ae.C42.4;PC.ae.C44.3;PC.ae.C44.5	3	PC.ae.C42.4;PC.ae.C42.5;PC.ae.C44.5	3
rs2066938	C4	0	Acylcarnitines	ACADS	8	12	119644998	G	A	0.269983	1	0.727694	0.0332488	3.50671e-106	1.06761e-104	0.724242	0.0313415	3.83856e-118	4.26439e-116	0.0513125	-0.0041298	0.712836	0.0240995	2.7941e-192	6.94989e-189	0.279536	-0.0179184	1.06761e-104	C4	4.26439e-116	C4	6.94989e-189	C4	0.228223	472.194	524.581	859.29	1.11094	1.81978	C2	1	C3;C5	2
rs10873201	PC.ae.C36.5	0	Glycerophospholipids	PLEKHH1	9	14	67036352	T	C	0.453089	0.937215	-0.258324	0.033939	2.71117e-14	6.33765e-14	-0.210316	0.0180321	1.95958e-31	5.72358e-31	0.549308	-0.178585	-0.0814676	0.0101274	8.67794e-16	4.78894e-15	1.0504	-1.00236	3.16269e-18	PC.ae.C32.2	5.72358e-31	PC.ae.C36.5	4.78894e-15	PC.ae.C36.5	0.501091	78.2185	133.908	62.5808	1.71197	0.800077	PC.ae.C36.4;PC.ae.C38.5	2	PC.aa.C36.0;PC.aa.C38.0;PC.ae.C32.1;PC.ae.C34.1;PC.ae.C34.3;PC.ae.C36.2;PC.ae.C36.3;PC.ae.C38.5;PC.ae.C38.6;lysoPC.a.C20.4	10
rs1077989	PC.ae.C36.5	0	Glycerophospholipids	PLEKHH1	9	14	67045575	C	A	0.462574	0.922379	-0.260721	0.0341086	2.10815e-14	4.96332e-14	-0.207914	0.0181399	2.05439e-30	5.78548e-30	0.548459	-0.196586	-0.0829052	0.0102039	4.4796e-16	2.5573e-15	1.04819	-0.995189	9.22496e-19	PC.ae.C32.2	5.78548e-30	PC.ae.C36.5	2.5573e-15	PC.ae.C36.5	0.499734						PC.ae.C36.4;PC.ae.C38.5	2	PC.aa.C36.0;PC.aa.C38.0;PC.ae.C32.1;PC.ae.C34.1;PC.ae.C34.3;PC.ae.C36.2;PC.ae.C36.3;PC.ae.C38.5;PC.ae.C38.6;lysoPC.a.C20.4	10
rs4814176	PC.ae.C40.2	0	Glycerophospholipids	SPTLC3	10	20	12907398	T	C	0.363971	0.980643	0.241742	0.0348685	4.12063e-12	5.59617e-12	0.246081	0.0232032	2.81078e-26	1.27503e-25	0.353769	0.0154502	0.0856705	0.0138212	5.70154e-10	7.14721e-10	0.803772	-0.901044	5.59617e-12	PC.ae.C40.2	1.27503e-25	PC.ae.C40.2	7.14721e-10	PC.ae.C40.2	0.450004	47.4662	109.478	37.98	2.30645	0.80015	PC.ae.C38.2;PC.ae.C40.1;PC.ae.C40.3;PC.ae.C42.2	4	C9;PC.ae.C40.3;PC.ae.C42.2;SM..OH..C16.1;SM..OH..C24.1;SM.C16.0;SM.C18.1;SM.C24.0;SM.C24.1;SM.C26.1	10
rs4072096	C5.1.DC	1	Acylcarnitines	LOC646736	-	2	226744847	A	C	0.686491	0.66582	0.315413	0.0421903	7.66395e-14	9.4624e-14	0.290648	0.0347766	6.4015e-17	1.64456e-16	0.167852	-0.0710247	0.0920543	0.022244	3.49765e-05	4.05726e-05	0.555998	-1.06967	9.4624e-14	C5.1.DC	1.64456e-16	C5.1.DC	3.1379e-06	PC.aa.C26.0	0.388146	55.4756	67.9885	21.7303	1.22555	0.391709	C5.1	1	C0;C3.DC.M...C5.OH;C4.1.DC...C6;C5.M.DC;C6.1	5
rs17112944	C6.1	1	Acylcarnitines	LOC728755	-	14	27179297	A	G	0.89641	1	-0.27886	0.0585694	1.92459e-06	1.97772e-06	-0.2738	0.055493	8.05825e-07	7.69819e-07	0.046865	-0.0159056	-0.207888	0.0314129	3.64292e-11	3.74092e-11	0.541126	-0.255113	1.97772e-06	C6.1	2.31353e-07	PC.ae.C38.4	3.74092e-11	C6.1	0.494261	22.6166	26.7517	43.7449	1.18283	1.9342	C8.1	1	C12.DC;C12.1;C4.1.DC...C6;C5.1;C5.1.DC;C8.1;PC.aa.C34.2;lysoPC.a.C16.0;lysoPC.a.C18.0	9

## Sheet: ST 1C
Supplementary Table 1C. Results of univariate analysis for FADS1 and ETFDH loci (see Figure 2 for more details).
Locus	SNP	Trait	Beta	Standard Error of beta	P-value	P-value GC
FADS1	rs174547	lysoPC.a.C20.4	0.612987	0.0332583	7.40145e-76	2.11523e-75
FADS1	rs174547	lysoPC.a.C20.3	-0.0813979	0.036121	0.024229	0.0240307
ETFDH	rs8396	C8	0.23495	0.0367053	1.54362e-10	1.52548e-10
ETFDH	rs8396	C10	0.259417	0.0366191	1.39858e-12	1.32341e-12
ETFDH	rs8396	C12	0.127969	0.0371145	0.00056483	0.000592801
