# Supplementary material for: A network-based conditional genetic association analysis of the human metabolome
Source: Gigascience. 2018 Nov 29;7(12):giy137. doi: 10.1093/gigascience/giy137 (PMC6287100; doi:10.1093/gigascience/giy137)
Supplement: Supplemental Files [file giy137_supplemental_files.zip › Supplementary Table 2.xlsx]

## Sheet: ST2 Legend
Legend for Supplementary Table 2.
	Label	Description
	SNP	top SNP in locus
	trait	Lead trait
	False Positive?	Was this locus considered as False Positive? If yes it wasn’t use for Wilcox Test and Figures.
	Class	Biochemical class of the lead trait
	Gene	Depicted gene
	Locus	Locus index
	Chromosome
	Position
	A1	Effective allele
	A2	Reference allele
	freq	Frequency of effective allele
	proper_info	Imputation quality (info metric)
uGAS	uGAS_b	Beta
	uGAS_se	Standard error of beta
	uGAS_p	P-value not GC corrected
	uGAS_p_GC	P-value GC corrected
GGM-cGAS	cGAS_b	Beta
	cGAS_se	Standard error of beta
	cGAS_p	P-value not GC corrected
	cGAS_p_GC	P-value GC corrected
	noise_comp	Noise component for log-ratio of T2 statisitcs for cGAS and uGAS
	pleiotropic_comp	Pleiotropic component for log-ratio of T2 statisitcs for cGAS and uGAS
T2 values	minup	Minimal uGAS p-value in locus among all traits
	minup_t	Trait with minimal uGAS p-value in locus
	mincp	Minimal GGM-cGAS p-value in locus among all traits
	mincp_t	Trait with minimal GGM-cGAS p-value in locus
	uChi2	T2 value for minup
	cChi2	T2 value for mincp
	c_cvrts	Covariates for GGM-cGAS
	Ratio GGMChi2_uChi2	Ratio of T2 statistics for GGM_cGAS and uGAS
Comparison with Tsepilov et.al, 2015	Was locus presented in Tsepilov et.al, 2015?
	Lead trait in Tsepilov et.al, 2015
	P-value for lead trait-top SNP in Tsepilov et.al, 2015
	Was this locus replicated in Tsepilov et.al, 2015?
	chr.pos
Comparison with Draisma et.al, 2015	Draisma et.al, 2015 lead trait
	The same class of lead trait?
	Draisma et.al, 2015 p-value
	pval_this_trait_from_Draisma_2015
	Significant in Draisma et.al, 2015?

## Sheet: Supplementary Table 2
Supplementary Table 2. Extended table of loci found by GGM-cGAS and uGAS.
														uGAS				cGAS						T2 values					Comparison with Tsepilov et.al, 2015					Comparison with Draisma et.al, 2015
SNP	trait	False Positive?	Trait for paper	Order by Chr and Pos	Order for paper	Class	Gene	Chromosome	Position	A1	A2	freq	proper_info	uGAS_b	uGAS_se	uGAS_p	uGAS_p_GC	cGAS_b	cGAS_se	cGAS_p	cGAS_p_GC	cGAS_noise_comp	cGAS_pleiotropic_comp	MAX_T2_U	MAX_T2_C	N_c_cvrts	c_cvrts	locus	Was locus presented in Tsepilov et.al, 2015?	Lead trait in Tsepilov et.al, 2015	P-value for lead trait-top SNP in Tsepilov et.al, 2015	Was this locus replicated in Tsepilov et.al, 2015?	chr.pos	Draisma et.al, 2015 lead trait	The same class of lead trait?	Draisma et.al, 2015 p-value	pval_this_trait_from_Draisma_2015	Significant in Draisma et.al, 2015 (5e-8/128)?
rs211718	C4.1.DC...C6	0	C6 (C4:1-DC)	1	1	Acylcarnitines	ACADM	1	75879263	T	C	0.301009	1	-0.475193	0.03406	3.07462e-44	3.31416e-44	-0.125625	0.0169167	1.11851e-13	1.21324e-13	0.607859	-1.15559	195.365	54.9871	7	C10.1;C12;C2;C5.1.DC;C6.1;C7.DC;C8	1	+	C12/C10	1.84e-73	+		C8	+	4.62e-49	-	TRUE
rs7552404	C4.1.DC...C6	0	C6 (C4:1-DC)	2	2	Acylcarnitines	ACADM	1	75908534	G	A	0.299933	0.995174	-0.477937	0.0341807	1.98897e-44	2.14463e-44	-0.124765	0.0170014	2.16004e-13	2.3386e-13	0.606592	-1.16656			7	C10.1;C12;C2;C5.1.DC;C6.1;C7.DC;C8	1	+	C12/C10	1.84e-73	+		С8	+	1.77e-49	-	TRUE
rs477992	Ser	0	Ser	3	3	Amino Acids	PHGDH	1	120059099	A	G	0.701934	1	0.241297	0.0365154	3.89285e-11	3.503e-11	0.242422	0.0275958	1.56738e-18	2.52298e-18	0.243264	0.00403949	44.735	76.2314	2	Gly;Thr	2	+	Ser/Orn	5.75e-13	+		Ser	+	2.52e-21	same	TRUE
rs483180	Ser	0	Ser	4	4	Amino Acids	PHGDH	1	120069028	G	C	0.297261	0.982082	-0.244952	0.0367098	2.51203e-11	2.25588e-11	-0.240691	0.0279361	6.94679e-18	1.09836e-17	0.237234	-0.0152429			2	Gly;Thr	2	+	Ser/Orn	5.75e-13	+	1:120,059,099	Ser	+	1.99e-20	same	TRUE
rs2286963	C9	0	C9	5	5	Acylcarnitines	ACADL	2	210768295	G	T	0.628779	1	-0.492076	0.0321824	8.88506e-53	4.75555e-52	-0.484134	0.0266883	1.53249e-73	7.41316e-73	0.162594	-0.0141333	230.45	325.927	3	C10.2;C14.1.OH;PC.ae.C40.2	3	+	C9/PC.ae.C34.0	1.68e-60	+		C9	+	2.82e-118	same	TRUE
rs8396	C10	0	C10	8	6	Acylcarnitines	ETFDH	4	159850267	C	T	0.707338	1	0.259417	0.0366191	1.39858e-12	1.32341e-12	0.04464	0.0102238	1.26377e-05	1.22795e-05	1.10819	-1.52855	50.2942	44.2224	8	C10.1;C12;C12.DC;C2;C3.DC...C4.OH;C7.DC;C8;C8.1	6	+	C7.DC/C10	4.54e-27	+		C10	+	1.99e-18	same	TRUE
rs8396	C7.DC	0	C7-DC	9	7	Acylcarnitines	ETFDH	4	159850267	C	T	0.707338	1	-0.089015	0.0371605	0.0166013	0.0167026	-0.130285	0.0194653	2.18329e-11	2.93103e-11	0.56164	0.330865			8	C10;C12;C14.1.OH;C2;C4.1.DC...C6;C5.DC...C6.OH;C8;Met	6	+	C7.DC/C10	4.54e-27	+		C10	+	1.99e-18	0.02418	TRUE
rs419291	C5	0	C5	11	8	Acylcarnitines	SLC22A4	5	131661254	T	C	0.382719	0.93575	0.261163	0.0346019	4.4318e-14	6.62109e-14	0.165214	0.0259065	1.80205e-10	2.24553e-10	0.251381	-0.397728	56.1776	42.1995	3	C3;C4;C5.1	8	+	C5/Val	8.03e-17	-	5:131,668,482	C18.2	+	3.48e-20	-	TRUE
rs270613	C5	0	C5	12	9	Acylcarnitines	SLC22A4	5	131668482	A	G	0.605908	0.93952	-0.260133	0.0345394	5.01642e-14	7.48185e-14	-0.168628	0.0258207	6.54558e-11	8.24232e-11	0.252693	-0.376533			3	C3;C4;C5.1	8	+	C5/Val	8.03e-17	-		C18.2	+	3.02e-20	-	TRUE
rs9393903	PC.aa.C42.5	0	PC aa C42:5	13	10	Glycerophospholipids	ELOVL2	6	11150895	A	G	0.752525	1	0.28618	0.0387047	1.4256e-13	9.13026e-14	0.183857	0.0203078	1.38444e-19	1.31522e-19	0.560202	-0.384317	56.878	82.0674	6	PC.aa.C38.5;PC.aa.C40.3;PC.aa.C40.5;PC.aa.C42.4;PC.aa.C42.6;PC.ae.C42.0	9	+	PC.aa.C42.5/PC.aa.C40.3	6.78e-33	+	6:11,144,811	PC.aa.C42.6	+	1.41e-10	-	TRUE
rs9368564	PC.aa.C42.5	0	PC aa C42:5	14	11	Glycerophospholipids	ELOVL2	6	11168269	G	A	0.245037	0.974248	-0.294505	0.0393615	7.31679e-14	4.63705e-14	-0.185617	0.0207126	3.20161e-19	3.04466e-19	0.557673	-0.40095			6	PC.aa.C38.5;PC.aa.C40.3;PC.aa.C40.5;PC.aa.C42.4;PC.aa.C42.6;PC.ae.C42.0	9	+	PC.aa.C42.5/PC.aa.C40.3	6.78e-33	+	6:11,144,811	PC.aa.C40.6	+	6.67e-08	-	FALSE
rs816411	Ser	0	Ser	15	12	Amino Acids	PHKG1	7	56138983	C	T	0.514059	0.958887	-0.215505	0.0337382	1.68564e-10	1.52715e-10	-0.187584	0.0257864	3.47634e-13	4.82702e-13	0.233464	-0.120523	40.9938	54.506	2	Gly;Thr	10	+	Ser/Trp	4.02e-13	+	7:56,144,740	Ser	+	9.2e-17	same	TRUE
rs1894832	Ser	0	Ser	16	13	Amino Acids	PHKG1	7	56144740	C	T	0.508376	0.939211	0.213932	0.0338335	2.56385e-10	2.32731e-10	0.191914	0.0258359	1.10081e-13	1.5497e-13	0.234247	-0.0943378			2	Gly;Thr	10	+	Ser/Trp	4.02e-13	+		Ser	+	2.68e-17	same	TRUE
rs12356193	C0	0	C0	17	14	Acylcarnitines	SLC16A9	10	61083359	G	A	0.165598	0.935261	-0.507095	0.0459278	2.41983e-28	4.93087e-28	-0.274554	0.0338786	5.31606e-16	1.02991e-15	0.264301	-0.532924	120.494	64.3724	3	C2;C3;C5.1.DC	11	+	C0	2.42e-28	+		C0	+	2.53e-69	same	TRUE
rs174547	lysoPC.a.C20.4	0	lyso-PC a C20:4	19	15	Glycerophospholipids	FADS1	11	61327359	C	T	0.700728	1	0.612987	0.0332583	7.40145e-76	2.11523e-75	0.0686339	0.0107763	1.90326e-10	2.08474e-10	0.978859	-1.90182	337.61	214.897	9	C16.1;PC.aa.C36.1;PC.aa.C36.3;PC.aa.C38.3;PC.aa.C38.4;PC.ae.C36.5;PC.ae.C40.1;lysoPC.a.C18.1;lysoPC.a.C20.3	13	+	PC.aa.C36.3/PC.aa.C36.4	5.98e-209	+		lysoPC.a.C20.4	+	2.04e-175	same	TRUE
rs174556	PC.ae.C44.4	0	PC ae C44:4	20	16	Glycerophospholipids	FADS1	11	61337211	T	C	0.267237	0.994914	0.0919748	0.0379791	0.0154474	0.0160887	0.212363	0.0144529	7.09377e-49	1.1738e-48	0.839183	0.726822			3	PC.ae.C42.4;PC.ae.C42.5;PC.ae.C44.5	13	+	PC.aa.C36.3/PC.aa.C36.4	5.98e-209	+	11:61,327,359	lysoPC.a.C20.4	-	8.84e-161	4.918e-05	TRUE
rs2066938	C4	0	C4	22	17	Acylcarnitines	ACADS	12	119644998	G	A	0.269983	1	0.727694	0.0332488	3.50671e-106	1.06761e-104	0.712836	0.0240995	2.7941e-192	6.94989e-189	0.279536	-0.0179184	472.194	859.29	2	C3;C5	15	+	C3/C4	7.49e-149	+		Orn	-	0.01478	-	FALSE
rs12879147	PC.aa.C28.1	0	PC aa C28:1	24	18	Glycerophospholipids	SYNE2	14	63297349	A	G	0.849268	0.833842	-0.459077	0.0503674	7.89936e-20	1.83221e-19	-0.122997	0.0186772	4.53664e-11	6.87149e-11	0.861678	-1.14398	81.4122	73.6707	14	PC.ae.C30.0;PC.ae.C30.2;PC.ae.C34.1;PC.ae.C36.1;lysoPC.a.C14.0;lysoPC.a.C17.0;lysoPC.a.C28.0;SM..OH..C14.1;SM..OH..C16.1;SM.C16.1;SM.C18.0;SM.C18.1;SM.C20.2;SM.C24.1	17	+	PC.aa.C28.1/PC.ae.C40.2	3.77e-36	+	14:63,299,842	PC.aa.C28.1	+	2.55e-59	same	TRUE
rs17101394	SM..OH..C14.1	0	SM(OH) C14:1	25	19	Sphingolipids	SYNE2	14	63302139	A	G	0.833868	0.809283	-0.323739	0.0497596	7.71512e-11	1.02012e-10	-0.0962696	0.0111353	5.36132e-18	9.22993e-18	1.30035	-1.05341			7	PC.aa.C28.1;PC.aa.C38.3;SM..OH..C16.1;SM..OH..C22.2;SM.C16.1;SM.C18.1;SM.C24.1	17	+	PC.aa.C28.1/PC.ae.C40.2	3.77e-36	+	14:63,299,842	PC.aa.C28.1	-	5.01e-62	-	TRUE
rs1077989	PC.ae.C32.2	0	PC ae C36:5	26	20	Glycerophospholipids	PLEKHH1	14	67045575	C	A	0.462574	0.922379	-0.299946	0.0339273	9.49906e-19	9.22496e-19	-0.0505047	0.0156905	0.00128724	0.00135222	0.669826	-1.54742	78.2185	62.5808	6	PC.aa.C32.3;PC.aa.C40.3;PC.ae.C32.1;PC.ae.C34.2;PC.ae.C36.4;PC.ae.C38.6	18	+	PC.ae.C32.1/PC.ae.C34.1	1.99e-42	+		PC.ae.C32.2	+	9.04e-57	same	TRUE
rs1077989	PC.ae.C36.5	0	PC ae C32.2	27	21	Glycerophospholipids	PLEKHH1	14	67045575	C	A	0.462574	0.922379	-0.260721	0.0341086	2.10815e-14	4.96332e-14	-0.0829052	0.0102039	4.4796e-16	2.5573e-15	1.04819	-0.995189			10	PC.aa.C36.0;PC.aa.C38.0;PC.ae.C32.1;PC.ae.C34.1;PC.ae.C34.3;PC.ae.C36.2;PC.ae.C36.3;PC.ae.C38.5;PC.ae.C38.6;lysoPC.a.C20.4	18	+	PC.ae.C32.1/PC.ae.C34.1	1.99e-42	+		PC.ae.C32.1	+	9.04e-57	6.38e-40	TRUE
rs4814176	SM..OH..C22.1	0	SM(OH).C22:1	28	22	Sphingolipids	SPTLC3	20	12907398	T	C	0.363971	0.980643	0.0266519	0.0353297	0.450622	0.452618	-0.0727449	0.00868588	5.51858e-17	9.11234e-17	1.21865	0.872148			10	PC.aa.C32.3;PC.ae.C38.1;SM..OH..C22.2;SM..OH..C24.1;SM.C16.0;SM.C16.1;SM.C18.0;SM.C18.1;SM.C24.0;SM.C24.1	19	+	SM..OH..C24.1/SM..OH..C22.1	2e-32	+		SM.OH.C24.1	+	2.01e-32	0.00876	TRUE
rs4814176	SM..OH..C24.1	0	SM(OH) C24:1	29	23	Sphingolipids	SPTLC3	20	12907398	T	C	0.363971	0.980643	0.24204	0.0348673	3.87291e-12	4.29426e-12	0.0862253	0.0128956	2.28728e-11	2.85399e-11	0.863952	-0.896504	47.9853	69.1528	9	PC.ae.C40.1;PC.ae.C40.2;PC.ae.C42.2;SM..OH..C16.1;SM..OH..C22.1;SM.C24.0;SM.C24.1;SM.C26.0;SM.C26.1	19	+	SM..OH..C24.1/SM..OH..C22.1	2e-32	+		SM.OH.C24.1	+	2.01e-32	same	TRUE
rs5746636	Pro	0	Pro	30	24	Amino Acids	DGCR6	22	17276301	T	G	0.236395	1	-0.309331	0.0388495	1.6889e-15	1.88994e-15	-0.320742	0.0340704	4.77168e-21	5.05157e-21	0.114015	0.0314663	63.1765	88.5125	2	Met;H1	20	+	xLeu/Pro	2.64e-21	+		Pro	+	3.44e-30	same	TRUE
rs2943644	C5.1.DC	1	C5:1-DC	6	25	Acylcarnitines	LOC646736	2	226754586	C	T	0.684097	0.665905	0.319519	0.0421002	3.21166e-14	3.99055e-14	0.0920706	0.0222217	3.42373e-05	3.97285e-05	0.555015	-1.08075	57.1733	21.4512	5	C0;C3.DC.M...C5.OH;C4.1.DC...C6;C5.M.DC;C6.1	4	-			-		SM.C20.2	-	0.000776	0.4145	FALSE
rs1374804	Gly	0	Gly	7	26	Amino Acids	ALDH1L1	3	127391188	A	G	0.637842	1	0.201632	0.0356922	1.61209e-08	1.45577e-08	0.214176	0.029303	2.69069e-13	3.65322e-13	0.171323	0.0524248	32.1114	52.8213	3	C5.M.DC;Met;Ser	5	+	Ser/Gly	1.7e-12	-		Gly	+	3.38e-08	same	FALSE
rs4862429	PC.ae.C42.5	0	PC ae C42:5	10	27	Glycerophospholipids	ACSL1	4	186006834	T	C	0.313671	0.992262	0.0159999	0.0366319	0.662275	0.663341	-0.0559545	0.00782458	8.60745e-13	1.15365e-12	1.3408	1.08744	12.4714	50.5636	8	PC.aa.C42.0;PC.aa.C42.2;PC.ae.C38.4;PC.ae.C38.6;PC.ae.C40.4;PC.ae.C40.5;PC.ae.C44.4;PC.ae.C44.5	7	+	PC.ae.C42.5/PC.ae.C44.5	7.11e-18	+	4:186,006,153	PC.ae.C44.5	+	4.86e-10	0.9197	FALSE
rs603424	C16.1	0	C16:1	18	28	Acylcarnitines	PKD2L1	10	102065469	A	G	0.800729	1	0.163749	0.0418621	9.16759e-05	8.99578e-05	0.137407	0.0184318	8.99563e-14	9.32427e-14	0.712507	-0.152342	29.7836	55.5046	9	C12.1;C14;C14.1;C16;C18.1;PC.ae.C30.2;lysoPC.a.C18.0;lysoPC.a.C20.4;lysoPC.a.C26.1	12	+	C16.1/C14	1.42e-18	-		lysoPC.a.C16.1	-	8.89e-19	-	TRUE
rs2657879	Gln	0	Gln	21	29	Amino Acids	GLS2	12	55151605	G	A	0.207179	1	-0.235676	0.0422564	2.44278e-08	2.64611e-08	-0.265073	0.0304078	2.84953e-18	5.88436e-18	0.285815	0.102099	30.9511	74.5593	5	Arg;His;Orn;Trp;lysoPC.a.C14.0	14	+	His/Gln	4.44e-15	+		Gln	+	1.9e-14	same	TRUE
rs17112944	C6.1	1	C6:1	23	30	Acylcarnitines	LOC728755	14	27179297	A	G	0.89641	1	-0.27886	0.0585694	1.92459e-06	1.97772e-06	-0.207888	0.0314129	3.64292e-11	3.74092e-11	0.541126	-0.255113	22.6166	43.7449	9	C12.DC;C12.1;C4.1.DC...C6;C5.1;C5.1.DC;C8.1;PC.aa.C34.2;lysoPC.a.C16.0;lysoPC.a.C18.0	16	-			-		PC.aa.C28.1	-	0.001485	-	FALSE
